# Supplementary material for: Acute bout of exercise induced prolonged muscle glucose transporter-4 translocation and delayed counter-regulatory hormone response in type 1 diabetes
Source: PLoS One. 2017 Jun 1;12(6):e0178505. doi: 10.1371/journal.pone.0178505 (PMC5453522; doi:10.1371/journal.pone.0178505)
Supplement: S1 Table — (XLSX) [file pone.0178505.s001.xlsx]

## Sheet: Sheet1
glucose							glucose								glucose
CON+EX	0h	EX	1h	3h	5h		STZ		insulin	0h	1h	3h	5h		STZ + EX		insulin	0h	EX	1h	3h	5h
1	79		70	89	91		1	367		124	120	102	98		1	365		135		92	59	83
2	88		80	84	101		2	377		132	132	112	105		2	429		140		105	56	117
3	77		72	93	89		3	453		137	133	114	125		3	421		138		153	90	102
4	84		81	88	91		4	422		143	137	105	88		4	456		140		108	72	119
5	86		79	90	99		5	473		151	139	103	92		5	483		147		134	62	93
6	82		74	84	88		6	412		147	135	98	99		6	377		149		144	67	87
7	78		76	89	84		7	389		167	136	84	92		7	355		154		70	55	99
Ave	82		76	88.1429	91.8571		Ave	413.286		143	133.143	102.571	99.8571		Ave	412.286		143.286		115.143	65.8571	100
glucagon							glucagon								glucagon
CON+EX	0h	EX	1h	3h	5h		STZ	0h	insulin	1h	3h	5h			STZ+EX	0h	EX	1h	3h	5h
1	39.42		40.25	21.43	15.98		1	15.03		30.21	29.55	22.41			1	19.84		23.22	23.54	29.56
2	34.27		38.31	19.85	18.33		2	18.88		29.31	28.31	20.41			2	21.46		23.31	24.84	32.15
3	32.11		33.52	19.98	19.89		3	21.54		25.64	30.21	24.19			3	25.31		27.54	27.33	28.43
4	28.55		38.42	19.48	16.49		4	18.54		32.53	28.46	22.84			4	22.85		21.46	22.15	32.14
5	29.43		35.59	21.49	20.35		5	16.24		24.46	31.91	26.31			5	26.56		25.63	26.32	30.24
6	31.56		36.21	19.21	15.87		6	19.21		29.41	26.05	27.31			6	23.46		23.12	21.67	30.42
7	34.4		34.25	16.35	17.55		7	17		30.21	18.39	22.94			7	19.85		25.43	21.22	34.21
Ave	32.82		36.65	19.6843	17.78		Ave	18.0629		28.8243	27.5543	23.7729			Ave	22.7614		24.2443	23.8671	31.0214
adrenalin							adrenalin								adrenalin
CON+EX	0h	EX	1h	3h	5h		STZ	0h	insulin	1h	3h	5h			STZ+EX	0h	EX	1h	3h	5h
1	7.23		24.53	12.54	3.11		1	6.23		13.52	8.86	1.89			1	5.32		8.1	14.58	11.32
2	6.81		28.34	17.32	3.15		2	5.57		15.74	9.22	3.46			2	6.44		8.42	14.38	10.03
3	7.22		29.57	15.37	4.89		3	6.22		16.58	8.85	2.87			3	3.68		7.4	13.26	11.46
4	5.46		30.12	14.29	3.98		4	4.38		15.24	10.21	3.19			4	3.42		6.88	12.65	11.63
5	7.23		21.45	13.33	4.27		5	6.23		13.45	8.42	2.89			5	6.42		7.39	14.82	10.85
6	6.79		29.67	12.42	3.41		6	5.98		14.69	8.83	2.53			6	4.89		7.25	13.54	11.13
7	6.02		31.23	11.43	3.33		7	6.23		14.42	9.45	2.44			7	5.19		6.96	14.22	10.15
Ave	6.68		27.8443	13.8143	3.73429		Ave	5.83429		14.8057	9.12	2.75286			Ave	5.05143		7.48571	13.9214	10.9386
noradrenalin							noradrenalin								noradrenalin
CON+EX	0h	EX	1h	3h	5h		STZ	0h	insulin	1h	3h	5h			STZ+EX	0h	EX	1h	3h	5h
1	42.38		92.34	58.34	37.48		1	22.91		43.72	79.42	26.64			1	17.34		41.99	80.93	79.32
2	40.92		88.43	54.37	35.24		2	23.61		41.95	75.56	28.43			2	19.22		39.05	74.25	74.47
3	41.36		86.24	52.48	34.72		3	26.81		44.91	79.32	28.65			3	19.32		43.57	74.26	72.11
4	45.36		91.46	53.19	42.89		4	21.87		43.22	74.21	27.46			4	19.35		40.29	73.95	70.74
5	44.82		87.45	55.83	41.22		5	24.11		40.81	72.23	27.77			5	18.74		43.81	77.41	71.47
6	42.19		89.35	59.31	45.31		6	25.83		41.04	76.93	27.43			6	17.83		41.09	75.93	72.01
7	41.24		85.32	50.81	40.24		7	26.81		41.04	70.31	26.89			7	19.26		45.33	72.11	71.05
Ave	42.61		88.6557	54.9043	39.5857		Ave	24.5643		42.3843	75.4257	27.61			Ave	18.7229		42.1614	75.5486	73.0243
insulin							insulin								insulin
CON+EX	0h	EX	1h	3h	5h		STZ	0h	insulin	1h	3h	5h			STZ+EX	0h	EX	1h	3h	5h
1	0.169		0.261	0.139	0.105		1	0.289		0.234	0.024	0.012			1	17.34		0.263	0.024	0.022
2	0.157		0.253	0.141	0.103		2	0.232		0.277	0.035	0.017			2	19.22		0.228	0.021	0.025
3	0.176		0.247	0.133	0.089		3	0.234		0.288	0.029	0.022			3	19.32		0.29	0.028	0.021
4	0.188		0.212	0.132	0.104		4	0.312		0.291	0.033	0.014			4	19.35		0.298	0.017	0.02
5	0.166		0.228	0.142	0.103		5	0.277		0.212	0.026	0.019			5	18.74		0.264	0.029	0.026
6	0.163		0.231	0.138	0.101		6	0.287		0.234	0.032	0.025			6	17.83		0.302	0.028	0.019
7	0.152		0.223	0.132	0.102		7	0.282		0.228	0.035	0.021			7	19.26		0.294	0.02	0.028
Ave	0.167286		0.236429	0.136714	0.101		Ave	0.273286		0.252	0.0305714	0.0185714			Ave	18.7229		0.277	0.0238571	0.023
